# Supplementary material for: Conductometric Studies of Formation the Inclusion Complexes of Phenolic Acids with β-Cyclodextrin and 2-HP-β-Cyclodextrin in Aqueous Solutions
Source: Molecules. 2022 Dec 29;28(1):292. doi: 10.3390/molecules28010292 (PMC9822027; doi:10.3390/molecules28010292)
Supplement: Supplementary file 1 [file molecules-28-00292-s001.zip]

Archive with 1 entries (1 files):
- molecules-2103519-supplementary.pdf
